# Supplementary material for: Systemic Administration of a Site-Targeted Complement Inhibitor Attenuates Chronic Stress-Induced Social Behavior Deficits and Neuroinflammation in Mice
Source: Cells. 2024 Dec 2;13(23):1988. doi: 10.3390/cells13231988 (PMC11640647; doi:10.3390/cells13231988)
Supplement: Supplementary file 1 [file cells-13-01988-s001.zip]

Archive with 1 entries (1 files):
- cells-3287828-supplementary.pdf
